# Supplementary material for: A Comparison of Short-Term Clinical Outcomes Between the Navitor and Evolut Transcatheter Aortic Valve Prostheses
Source: J Clin Med. 2025 Aug 21;14(16):5890. doi: 10.3390/jcm14165890 (PMC12387559; doi:10.3390/jcm14165890)
Supplement: Supplementary file 1 [file jcm-14-05890-s001.zip]

Archive with 1 entries (1 files):
- jcm-3787910-supplementary.pdf
